# Supplementary material for: Counteractive Effects of IL-33 and IL-37 on Inflammation in Osteoarthritis
Source: Int J Environ Res Public Health. 2022 May 7;19(9):5690. doi: 10.3390/ijerph19095690 (PMC9100324; doi:10.3390/ijerph19095690)
Supplement: Supplementary file 1 [file ijerph-19-05690-s001.zip]

Archive with 1 entries (1 files):
- ijerph-1672361-supplementary.pdf
